# Supplementary material for: Extended Exposure Topotecan Significantly Improves Long-Term Drug Sensitivity by Decreasing Malignant Cell Heterogeneity and by Preventing Epithelial–Mesenchymal Transition
Source: Int J Mol Sci. 2023 May 9;24(10):8490. doi: 10.3390/ijms24108490 (PMC10218056; doi:10.3390/ijms24108490)
Supplement: Supplementary file 1 [file ijms-24-08490-s001.zip]

Archive with 1 entries (1 files):
- ijms-2366782-supplementary.xlsx
