# Supplementary material for: Extended Exposure Topotecan Significantly Improves Long-Term Drug Sensitivity by Decreasing Malignant Cell Heterogeneity and by Preventing Epithelial–Mesenchymal Transition
Source: Int J Mol Sci. 2023 May 9;24(10):8490. doi: 10.3390/ijms24108490 (PMC10218056; doi:10.3390/ijms24108490)
Supplement: Supplementary file 1 [file ijms-24-08490-s001.zip › ijms-2366782-supplementary.xlsx]

## Sheet: Complete gene list > 2
Gene ID	Gene name	Fold change (CON (conventional) spheroid day 1 vs. CTRL spheroid day 1)	Fold change (EE (extended exposure) spheroid day 1 vs. CTRL spheroid day 1)	Fold change (CON spheroid day 3 vs. CTRL spheroid day 3)	Fold change (EE spheroid day 3 vs. CTRL spheroid day 3)	Fold change (CON spheroid day 7 vs. CTRL spheroid day 7)	Fold change (EE spheroid day 7 vs. CTRL spheroid day 7)	Fold change (CON spheroid WK2 vs. CTRL spheroid WK2)	Fold change (EE spheroid WK2 vs. CTRL spheroid WK2)	Fold change (CON spheroid WK3 vs. CTRL spheroid WK3)	Fold change (EE spheroid WK3 vs. CTRL spheroid WK3)	Fold change (CON spheroid WK4 vs. CTRL spheroid WK4)	Fold change (EE spheroid WK4 vs. CTRL spheroid WK4)	Fold change (CON spheroid WK5 vs. CTRL spheroid WK5)	Fold change (EE spheroid WK5 vs. CTRL spheroid WK5)
ENSG00000196754	S100A2	-1.65699	-2.03167	-1.50423	1.57723	-3.00877	-1.16958	-8.79545	-3.10488	-6.01205	-2.9262	-17.9458	-3.97447	-13.2478	-9.43229
ENSG00000102144	PGK1	-1.32123	-1.22408	-1.4027	-1.2073	-1.37864	-1.22465	-1.15246	-1.46522	-1.28115	-1.54044	-1.06612	-1.54499	1.08279	-1.15195
ENSG00000215182	MUC5AC	-1.47028	1.1967	-1.56208	-1.23431	1.32106	-1.29046	-2.44255	-1.80757	-7.32875	-2.18679	-10.4957	-1.92083	-4.6811	1.45141
ENSG00000039068	CDH1	-1.39725		-1.43967	-1.58777	-1.54631	-1.7779	-4.57847	-2.21798	-33.3477	-4.52282	-36.5872	-3.95627	-68.5013	-3.59511
ENSG00000074181	NOTCH3	-1.49315		-1.33251	-1.78373	-1.44941	-1.34918	-5.97411	-3.52799	-41.1545	-3.60693	-56.7736	-4.59724	-51.8571	-3.29746
ENSG00000131771	PPP1R1B	-1.5307	-1.4907	-3.18214		-2.37298	-1.72644	-2.95043	-2.71321	-4.02993	-2.01784	-4.8763	-3.16187	-4.34212	-1.75404
ENSG00000184254	ALDH1A3	-1.18588		1.11051	-1.68263	-1.18983	-2.15575	-1.66843	-1.28527	-2.13484	-1.55667	1.17295	-1.52926	-1.38676	-1.59006
ENSG00000034510	TMSB10		-1.34811	1.10537	1.69368	-1.17129	1.54815	1.18522	1.06673	2.4006	1.66196	1.10941	1.44488	1.21847	-1.12957
ENSG00000117983	MUC5B	-1.38774	1.09552	-1.43581	-1.74065		-3.12577	-2.55074	-2.95378	-14.468	-4.44515	-6.64599	-3.15469	-3.29384	1.16292
ENSG00000210082	MT-RNR2	1.15556	1.56688	1.45927	1.14366	1.06471	-1.25634		1.21871	1.71381	1.68389	-1.19368	1.1056	1.18255	1.36822
ENSG00000111331	OAS3		-1.8036	2.80249	1.46357	1.89366	-1.24899	10.6115	8.45119	2.24698	2.97856	4.41544	2.16992	7.61344	7.03136
ENSG00000124102	PI3	-1.13527	-1.28928		2.00319	1.14521	2.67053	-1.70196		-1.57417	-1.19333	-5.83221	-1.7471	-13.4802	-8.10662
ENSG00000104413	ESRP1			-1.29841	-1.3851	-1.543	-1.85429	-5.45691	-2.1125	-41.7289	-3.40076	-39.2669	-3.64046	-224.449	-4.91953
ENSG00000149418	ST14	-1.40336		-1.33517	-1.20831	-1.22842		-5.22313	-1.99624	-20.7062	-2.66632	-123.657	-3.84118	-231.985	-4.88028
ENSG00000189334	S100A14		-1.27882	-1.27376	1.53091	-2.06875		-7.97227	-2.26974	-21.683	-2.60131	-102.284	-3.57075	-246.436	-4.61636
ENSG00000135480	KRT7		-1.15784		1.23789	-1.19717	1.49989	-3.28145	-1.49251	-4.87877	-1.54122	-12.4803	-2.01609	-21.7429	-3.56914
ENSG00000105519	CAPS	-1.47733	-1.36127	-2.0165		-1.66615		-3.12873	-2.29208	-2.64321	-1.97819	-6.02946	-2.68917	-5.27607	-3.34349
ENSG00000169174	PCSK9	-1.47417		-2.52142		-2.1328	-1.49632	-6.37745	-3.7135	-10.8839	-4.05213	-7.74682	-2.9507	-4.54975	-2.00462
ENSG00000131016	AKAP12	-1.16927			-1.96397	-1.4284	-3.62011	-1.30935	-1.99915	-3.42722	-2.57458	-1.68446	-3.43588	-1.51499	-1.94762
ENSG00000169429	CXCL8	14.4547	1.50131	3.09411	1.80017	1.31238		-2.52774	1.25876	-3.52936	1.67345	-4.87026		-11.1189	-1.84266
ENSG00000237550	---		1.30778	1.46429	1.32667	-1.23202		-1.31707	-1.19544	1.78832	2.1604	-1.36216	1.25328	-1.85766	-1.69272
ENSG00000170525	PFKFB3			-1.41816	-1.72798	-1.71845	-1.98789	-1.64519	-2.49172	-2.95673	-2.12928	-1.43273	-3.21068	-1.44012	-1.64779
ENSG00000164587	RPS14		1.25498		1.43819	-1.28021	1.34802	-1.28409	-1.18803	1.59931	1.21054	-1.71966	1.12604	-1.779	-1.64599
ENSG00000198840	MT-ND3		-1.50285	1.69386	1.74995		-1.16494	1.78844	1.54725	1.89799	1.48354	-1.15045	1.30091	1.37707	1.28194
ENSG00000075618	FSCN1	-1.28942	-1.19463	-1.63018	-1.21126	-1.16228	1.36004	1.11749	-1.17207			1.11294	-1.12566	1.44886	1.30996
ENSG00000099250	NRP1	-1.57272		-1.11841	-1.80266		-1.95242	1.58453	1.18326	-1.46826	-1.40485	2.3903	1.19395	1.7475	1.59983
ENSG00000140937	CDH11	-1.50183		1.36817	-1.40323	1.41608	-1.50862	1.89041	1.55898		-1.29106	3.79478	1.88258	2.38755	1.79534
ENSG00000124107	SLPI			1.58064	1.84174		1.53482	-2.48785	-1.61776	-2.29086	-1.4496	-8.76494	-2.11532	-16.012	-4.69923
ENSG00000083307	GRHL2				-2.12984	-1.61663	-2.36945	-5.55593	-1.79456	-39.0964	-3.74221	-41.8316	-3.07959	-279.185	-4.16343
ENSG00000163993	S100P		-1.75549		1.8435		2.10212	-3.57131	-2.10181	-3.05785	-1.83568	-11.8803	-3.95099	-6.29291	-3.79393
ENSG00000155066	PROM2				-1.84942	-1.43906	-1.49095	-5.42948	-2.57021	-14.8126	-3.28321	-22.8878	-3.96268	-28.514	-3.62629
ENSG00000181885	CLDN7				1.2829	-1.48192	1.42957	-5.38125	-1.94959	-11.3723	-2.05826	-35.197	-3.4621	-132.253	-3.41096
ENSG00000052344	PRSS8			-1.63926		-1.67829	1.49485	-4.83103	-2.32586	-11.2812	-2.33198	-72.0504	-3.48906	-66.4323	-2.6123
ENSG00000166145	SPINT1			-1.21374		-1.30495	1.26403	-3.25377	-1.87688	-5.87405	-2.03132	-13.8927	-2.81231	-11.846	-2.53724
ENSG00000105699	LSR			-1.41751	1.23091		1.7693	-2.3236	-1.47451	-3.33802	-1.72176	-8.34792	-1.91385	-11.4234	-2.40181
ENSG00000182107	TMEM30B				-1.60269	-1.37559	-2.43219	-3.03286	-1.75995	-9.096	-2.07699	-5.03042	-2.87671	-8.79409	-2.32986
ENSG00000198788	MUC2			-2.38082		-2.77122	-1.95558	-5.4782	-2.54673	-32.993	-5.35006	-8.03658	-3.64416	-4.62096	-2.29598
ENSG00000064042	LIMCH1				-2.00731	-1.62708	-3.50609	-6.02209	-3.32582	-13.974	-3.93955	-11.2665	-6.08182	-10.6308	-2.1044
ENSG00000214530	STARD10			-1.84876	1.18119	-1.35823	1.47984	-2.53292	-1.59057	-2.07433		-5.016	-1.76604	-3.09013	-2.10016
ENSG00000171858	RPS21		-1.73825	1.36793	1.57557	-1.84845	-1.29002			2.03192	1.53128	-1.46797	1.26633	-1.73981	-1.99998
ENSG00000105372	RPS19			-1.33232	1.61278	-1.44929	1.72087	-1.36256	-1.21072	1.32005		-2.29972	-1.13633	-2.20376	-1.98348
ENSG00000243678	NME2		-1.13052	-1.2884	1.43244	-1.26083	1.36429	-1.12022		1.41692		-1.39025	1.08596	-1.68252	-1.784
ENSG00000234797	RPS3AP6		1.61514	1.45796	1.23958			-1.4388	-1.31637	1.74584	1.98154	-1.32982	1.32309	-1.94888	-1.74768
ENSG00000163739	CXCL1	2.20234		1.32685		-1.45377	-1.35368	-3.78401	-1.27974	-3.19406		-3.14096	-1.26025	-5.64593	-1.6507
ENSG00000134419	RPS15A		1.31324	1.30058	1.51305	-1.41185		-1.34722		1.8775	2.10082	-1.34694	1.36577	-1.78247	-1.60915
ENSG00000144713	RPL32			1.1272	1.48583	-1.27819	1.16577	1.11135		1.92796	1.35479	-1.24969	1.21616	-1.31074	-1.51226
ENSG00000130255	RPL36		-1.47236	1.2647	1.71914	-1.21824	1.42372			1.82758	1.21175	-1.5724	1.17378	-1.53901	-1.47254
ENSG00000233276	GPX1			-1.23416	1.45478		2.35048	-1.15489	1.13741	1.94926	1.55847	-1.36254	1.27153	-1.36809	-1.36289
ENSG00000108518	PFN1		-1.18595	-1.36506	1.52356	-1.12861	1.77479		1.1567	1.64241	1.33229	-1.12916	1.16286		-1.36172
ENSG00000123908	AGO2	-1.24597		1.2435	-1.60334	1.22946	-2.27961			-2.88146	-1.6758	1.37036	-1.30213	-1.25527	-1.32924
ENSG00000240972	MIF			-1.49256	1.58111	-1.23543	1.95911	-1.20015		1.80868	1.35055	-1.35909	1.23146	-1.18229	-1.2996
ENSG00000118680	MYL12B	1.19283			1.33696	-1.22053	1.28524	-1.24725		1.46834	1.42592	-1.24151	1.13772	-1.26855	-1.20076
ENSG00000138326	RPS24	1.13292		1.59963	1.5397	-1.28111	-1.29811			1.78191	1.186	-1.22292	1.25297	-1.23584	-1.19568
ENSG00000147162	OGT		2.36758	3.03696	-1.44057	1.36649	-2.70141			-1.42977	1.4868	3.32424	1.62502	1.5561	1.65623
ENSG00000146072	TNFRSF21	-1.31379	-1.1983		-1.58087	1.12155	-1.30509	1.17674		-1.40118		1.30541	-1.28711	1.94492	1.75846
ENSG00000169504	CLIC4			1.34338	-1.33028	1.32886	-1.41626	1.75426	1.42415		1.23106	2.74939	1.34664	2.25583	1.78109
ENSG00000184956	MUC6	-1.31758		-1.86947			-2.01606	-3.74244	-1.92314	-48.0557	-3.05566	-27.8406	-1.76283	-18.1544	1.78656
ENSG00000100644	HIF1A			1.74385	-1.8384	1.64761	-1.99055	2.29124	2.09052		1.37068	4.05246	1.59071	2.28665	1.86903
ENSG00000160181	TFF2	-1.4427	-1.4127		1.41349	1.35195	2.17707	-2.00318	-1.19275	-2.27924		-4.82007	-1.41085		2.80304
ENSG00000219481	NBPF1	1.38454		1.81068		1.98998		2.92302	2.72054	2.2409	2.39242	5.69125	2.52356	4.75762	3.74664
ENSG00000172296	SPTLC3	-1.44863			-1.61924	1.75534		3.17757	1.83438	2.30833	1.55713	6.09576	2.54491	10.1039	6.2594
ENSG00000162654	GBP4		-1.50499	2.73245		2.7481		28.8042	14.8915	8.48529	8.28033	27.9466	9.50607	199.477	207.47
ENSG00000289316	---			-11.287	39.7529		173.883	-2.68009	-1.99173	10.6548	-2.57288	-35.1791	-3.11031		-9.66672
ENSG00000170345	FOS			-2.70377		-4.04755	-3.06552	-20.655	-5.14222	-4.91709		-4.76907	-10.0167	-10.0482	-7.30219
ENSG00000148346	LCN2			1.61251	2.17253		2.27569	-2.85583		-7.24206	-1.42856	-69.7442	-2.0987	-330.912	-6.27851
ENSG00000159166	LAD1			-1.6168		-1.44446		-4.35353	-1.4926	-16.9583	-1.67701	-46.2417	-2.5869	-354.509	-5.47042
ENSG00000119888	EPCAM					-1.50224	-1.58347	-3.69169	-1.79237	-11.7003	-2.63541	-23.551	-2.26423	-55.9566	-5.07725
ENSG00000104327	CALB1					-1.90039	-1.47991	-3.19488	-1.54594	-5.95745	-1.56372	-6.80586	-2.63574	-12.3323	-4.63505
ENSG00000149573	MPZL2					-1.3427	-1.84579	-4.28686	-1.96312	-12.8597	-2.84195	-8.25385	-2.83824	-20.3362	-4.49779
ENSG00000203499	IQANK1			-1.56628		-1.41259		-3.26142	-1.80123	-11.4046	-2.21927	-10.7309	-3.28633	-21.866	-4.23396
ENSG00000163220	S100A9				1.57693	-1.763		-4.97548	-1.83206	-7.32922	-1.49133	-91.0824	-2.31243	-202.259	-3.40626
ENSG00000204839	MROH6			-1.53266			1.37178	-2.43089	-1.52311	-3.31339	-1.48963	-4.21527	-2.21992	-9.34976	-3.35855
ENSG00000137699	TRIM29			-2.27819		-2.15792		-8.31949	-2.4357	-16.4145	-2.02585	-33.6787	-6.65603	-21.9533	-3.29176
ENSG00000179403	VWA1			-2.21978			1.52814	-2.52805	-1.89261	-5.83394	-2.00089	-7.68282	-1.96538	-5.71639	-3.25833
ENSG00000130762	ARHGEF16			-1.61604		-1.70404		-4.47025	-1.75386	-9.52935	-1.81791	-13.2981	-2.14306	-34.5827	-3.09511
ENSG00000136167	LCP1					-1.31208	-1.34851	-2.71047	-1.41663	-10.4717	-2.17718	-13.9119	-2.03391	-28.9883	-2.8117
ENSG00000089356	FXYD3				1.68185	-1.62143		-5.32559	-1.68378	-6.78659	-1.66202	-37.3692	-2.12458	-113.148	-2.66883
ENSG00000065361	ERBB3					-1.43106	-2.04552	-3.85669	-1.67426	-10.6836	-2.61732	-10.981	-2.86148	-12.1533	-2.54811
ENSG00000146904	EPHA1	-1.6378					-1.49657	-3.94272	-1.9879	-16.7248	-3.15255	-10.0252	-2.57704	-21.2474	-1.97007
ENSG00000196878	LAMB3	1.68128				1.17677	1.35519	-1.71381		-2.22643	-1.31205	-3.36928	-1.85127	-3.79732	-1.896
ENSG00000167526	RPL13			-1.32447	1.44938	-1.36074	1.76405	-1.49687	-1.26527			-2.38664	-1.15319	-2.35365	-1.84577
ENSG00000105388	CEACAM5				-1.22665	-1.28189		-3.99775	-1.31911	-33.1578	-2.94034	-70.8405	-4.06963	-164.473	-1.83631
ENSG00000129351	ILF3				-1.29071		-1.39233	-1.29568	-1.19308	-1.82709	-1.22964	1.29894	-1.16113	-1.28913	-1.27386
ENSG00000169230	PRELID1			-1.47111	1.22914		1.65825		1.17648	1.49305	1.32354	-1.25095	1.153	-1.21865	-1.26291
ENSG00000119707	RBM25	1.19527	1.50674	2.76242			-2.87575		1.32308		1.58421	3.39743	1.67483	1.73052	1.55782
ENSG00000160182	TFF1		-1.18903		1.58081	-1.26961	1.65159	-1.98314	-1.16532	-1.53866		-2.9725	-1.17097		1.83737
ENSG00000168906	MAT2A		2.14509	1.58407		1.3052			1.37286	1.47366	2.14966	3.63674	1.70054	2.28289	1.8445
ENSG00000196542	SPTSSB	1.278		1.31982		1.19985		-1.29067	1.32765	-1.28362	1.48993	-1.24441	1.33602		1.89611
ENSG00000082397	EPB41L3			2.05517		2.64134		5.04923	3.0551	2.65348	2.37044	10.2392	4.20941	4.4512	3.42936
ENSG00000170581	STAT2			2.21564		1.61312		2.57913	2.39885	1.39157	2.48986	4.85592	2.25206	3.94988	3.47997
ENSG00000185567	AHNAK2			1.58193	-1.68177	2.1238	-1.6467	2.60693	1.57244			4.69227	2.33114	4.6782	3.84788
ENSG00000128052	KDR				-1.81962		-1.83653	4.34018	2.29082	1.95595	1.7274	11.2526	4.60935	19.2858	15.3322
ENSG00000171246	NPTX1			1.9309		2.16921		12.1773	8.05461	9.66605	8.38711	58.8536	13.1622	97.788	41.0406
ENSG00000117228	GBP1			2.19588		2.85813		27.939	23.3526	9.77409	9.36554	14.4593	6.53562	60.5547	50.4594
ENSG00000124249	KCNK15	-1.30833		-2.91847		-2.26121		-3.55643	-2.89567	-5.00805	-3.8162	-6.70155	-2.21551	-1.98246
ENSG00000117472	TSPAN1				1.23085	-1.29359	1.40952	-2.12862	-1.39998	-1.89478	-1.48464	-2.87808	-1.34776	-1.72908
ENSG00000125730	C3				1.77371			-4.17144	-2.13414	-22.7083	-4.33675	-429.617	-3.4378	-352.873	-9.78541
ENSG00000167680	SEMA6B			-3.53406				-4.13108	-5.26429	-20.7666	-7.53562	-8.81598	-5.65371	-23.6711	-7.34739
ENSG00000125775	SDCBP2					-1.64067		-5.9757	-2.23087	-14.5617	-2.31152	-24.2732	-5.38761	-33.9397	-6.84979
ENSG00000171124	FUT3						1.55419	-4.95427	-1.86054	-41.6345	-2.69452	-50.4194	-4.97947	-143.789	-6.80586
ENSG00000188910	GJB3					-1.39337		-2.66259	-1.52139	-3.47133	-1.35548	-7.76176	-2.96495	-10.1745	-6.27868
ENSG00000198959	TGM2					-1.35178		-2.41677	-2.16388	-5.55464	-2.78453	-5.42374	-3.02688	-12.5974	-5.8272
ENSG00000105963	ADAP1			-2.42362				-3.65194	-1.74093	-11.9863	-2.33719	-32.2394	-2.85831	-57.8161	-5.2742
ENSG00000125731	SH2D3A					-1.47109		-4.34912	-1.91288	-7.64825	-1.9966	-13.3811	-2.94307	-26.0209	-5.09105
ENSG00000129354	AP1M2			-1.70864				-4.89147	-1.68797	-27.1171	-2.15152	-89.5958	-2.76799	-203.88	-4.97948
ENSG00000130707	ASS1					-1.9103		-6.34778	-2.7861	-12.2259	-3.35032	-16.2289	-4.83585	-11.695	-4.53502
ENSG00000184292	TACSTD2					-1.3074		-4.76355	-1.68933	-12.6296	-1.94642	-19.7786	-3.48765	-29.4085	-4.03751
ENSG00000166920	C15orf48			2.56677	2.3092		2.04222	-3.85774		-4.95846		-16.2937	-1.95984	-24.483	-3.45782
ENSG00000141524	TMC6					-1.32903		-3.37243	-2.03449	-5.68417	-1.76788	-9.34544	-2.78225	-13.6673	-3.43183
ENSG00000062038	CDH3			-1.37332				-3.39749	-1.64628	-9.97181	-2.18767	-8.32593	-2.31332	-14.906	-3.35432
ENSG00000183742	MACC1			1.70074				-4.72945	-1.87503	-22.7048	-3.07814	-48.4671	-5.49465	-206.012	-3.31899
ENSG00000132849	PATJ						-2.63765	-2.31369	-2.15974	-6.43117	-2.21941	-4.16384	-2.17684	-7.06707	-3.26814
ENSG00000129521	EGLN3					-3.10592		-3.64697	-3.73251	-7.48182	-4.31898	-13.9384	-13.1961	-8.48018	-3.1885
ENSG00000106078	COBL				-2.42041		-2.22095	-4.57369		-7.81342	-1.94486	-3.89461	-2.76698	-10.3443	-3.08286
ENSG00000171219	CDC42BPG				-2.29509			-3.37318	-2.05997	-4.55846	-2.11048	-6.21302	-3.16694	-8.1501	-2.91539
ENSG00000167306	MYO5B						-1.81422	-4.22749	-1.73083	-8.93126	-2.63348	-10.4433	-3.38264	-12.6243	-2.65998
ENSG00000131620	ANO1				-1.31412		-1.41689	-2.17839		-6.19919	-1.63998	-3.03385	-1.57935	-7.4995	-2.53741
ENSG00000198918	RPL39		-2.78572		1.81769		1.61389			1.99239	1.61796	-1.59035	1.3528	-1.35464	-2.4551
ENSG00000134247	PTGFRN						-1.80645	-2.75139	-1.69755	-9.74064	-2.75997	-2.90407	-2.34207	-7.52905	-2.31492
ENSG00000163283	ALPP			2.33389		3.11947	2.08667		1.70659	-7.29865		-48.1265	-3.03139	-116.405	-2.19516
ENSG00000135525	MAP7				-2.05287		-2.42952	-2.1751		-5.93078	-1.87373	-2.90605	-1.88247	-4.77229	-2.15103
ENSG00000122641	INHBA	3.02938		1.72264		-1.2367	-2.21152	-1.70129		-3.50377		-1.91498		-5.15262	-2.114
ENSG00000229119	---			-1.66115	1.87445		2.39526	-1.60976	-1.53223			-2.94971	-1.43055	-2.48276	-2.03723
ENSG00000181634	TNFSF15	1.53743		2.6919		1.58912		-1.86457		-8.52954		-11.3049	-1.92819	-16.3572	-1.9539
ENSG00000167608	TMC4			-2.01636				-4.44941	-2.49967	-8.37491	-2.43139	-12.5973	-2.32362	-13.2893	-1.94333
ENSG00000076641	PAG1						-2.84973	-2.31342	-2.7584	-5.97824	-2.39653	-3.54701	-2.5197	-4.32602	-1.93092
ENSG00000131981	LGALS3			1.30813	1.52137		1.48061	-1.81057		-1.45134		-3.09281	-1.47696	-2.82497	-1.82182
ENSG00000181524	RPL24P4			1.88911	1.25736		-1.24146			1.84062	1.61566	-1.31991	1.20847	-1.84319	-1.76634
ENSG00000131469	RPL27				1.58661	-1.37219	1.29494			1.73983	1.55986	-1.40103	1.25092	-1.83115	-1.76442
ENSG00000114391	RPL24			1.29498	1.43114	-1.32801				1.93735	1.56149	-1.33593	1.2882	-1.75361	-1.68846
ENSG00000168743	NPNT						-2.11345	-2.78203	-1.66327	-7.84433	-2.81344	-5.11759	-2.26211	-5.59809	-1.59322
ENSG00000231500	RPS18			1.33088	1.49419	-1.21663				1.72515	1.28297	-1.54405	1.26337	-1.7137	-1.57183
ENSG00000135373	EHF			1.49206			-1.68403	-1.77927		-4.28758	-1.66745	-3.8053	-3.02715	-3.10342	-1.49038
ENSG00000153317	ASAP1	-1.36495			-1.7887		-2.4339			-1.96509	-1.38886	1.70367	-1.45043	-1.22725	-1.43516
ENSG00000106153	CHCHD2				1.39921	-1.26286	1.33345			1.49075	1.30367	-1.17521	1.21434	-1.21454	-1.21902
ENSG00000069275	NUCKS1				-1.44644		-1.6278		-1.18528	-1.78945	-1.7518	1.19076	-1.32664	-1.19941	-1.20834
ENSG00000156650	KAT6B	-1.48835			-2.10021		-4.04596			-3.0066	-2.15362	1.55837	-1.49178	1.46375	1.19683
ENSG00000108175	ZMIZ1	-1.37829			-2.01212		-2.22438			-2.09773	-1.63342	1.66968	-1.31404	1.78232	1.4617
ENSG00000151208	DLG5				-2.79774	1.28489	-2.49827			-2.48028	-1.36796	1.93283	-1.50775	1.3999	1.52653
ENSG00000134686	PHC2	-1.21219		-1.17904	-1.1799		-1.23473			1.19999		1.30377	-1.2146	2.11758	1.56409
ENSG00000154734	ADAMTS1				-1.55772	1.38863		2.29819	1.97485		1.62381	4.54962	1.96058	2.04685	1.56479
ENSG00000182473	EXOC7			1.23834	-3.08906	1.23214	-2.73341			-2.51841		1.69493	-1.47106	1.6502	1.62767
ENSG00000175265	GOLGA8A		3.59053	6.97585			-7.05744	-2.35603			1.80003	5.55834	1.98907	2.75893	2.17381
ENSG00000124181	PLCG1			1.401	-1.75284			1.85994	1.76083		1.4627	3.6994	1.72419	2.91762	2.79698
ENSG00000117461	PIK3R3				-1.49853	1.9476		2.50296	1.78082	1.56859		4.10366	2.04294	4.05619	3.31786
ENSG00000078114	NEBL	-1.59791			-1.48532	1.74603	-1.59539	2.8771				4.68397	2.03414	6.82009	5.18359
ENSG00000026950	BTN3A1			2.15068				4.0466	2.99914	2.92287	3.50925	5.52634	2.40122	5.47229	6.05336
ENSG00000134762	DSC3				-1.67464	1.49547	-1.62034	3.18839	2.21254			6.87671	2.70871	7.93777	6.22618
ENSG00000167978	SRRM2		1.33229	1.45071	-2.04921	1.15789	-2.23983			-2.43043	-1.24308	1.41157	-1.31586
ENSG00000103260	METRN			-1.80436	1.30242		2.9423	1.17525	1.20077	1.87497	1.699	-1.28277	1.28685
ENSG00000258232	---		-9.92717		15.4155	-7.07447	5.22287	1.90143	1.72937	12.0286		-4.60018	1.97342
ENSG00000147689	FAM83A							-5.5702	-2.51353	-16.4354	-2.69873	-29.8086	-6.31962	-138.396	-16.9664
ENSG00000164379	FOXQ1							-5.33038	-2.28613	-21.8577	-3.30201	-24.1433	-5.06024	-24.2673	-9.14439
ENSG00000198910	L1CAM							-3.41912	-2.67309	-8.0034	-3.55869	-5.58009	-3.09828	-27.9128	-8.64305
ENSG00000109452	INPP4B						-1.9184	-4.21715		-10.3265	-2.98056	-12.4894	-2.65693	-26.8459	-8.09267
ENSG00000092929	UNC13D							-4.25197	-2.01777	-9.07404	-1.62422	-8.47108	-2.54415	-42.0057	-8.01322
ENSG00000165105	RASEF						-4.1241	-7.91737		-18.7156	-3.08709	-17.7492	-4.75809	-22.7457	-7.07159
ENSG00000092969	TGFB2	2.13076					-4.1533	-1.95405		-15.3011	-2.86589	-4.02398		-26.3575	-6.37198
ENSG00000144677	CTDSPL							-4.76791	-2.40037	-19.9806	-2.63077	-26.9241	-5.00175	-18.4046	-5.80208
ENSG00000172818	OVOL1					-1.60522		-5.98066	-2.58721	-45.2978	-3.06589	-101.958	-6.87246		-5.1984
ENSG00000188112	C6orf132							-3.65947	-1.71899	-10.2522	-2.15209	-16.8733	-2.79407	-30.5233	-5.1609
ENSG00000091622	PITPNM3				-2.18916			-4.19186	-3.08898	-13.4841		-10.5545	-4.45901	-15.3931	-4.9326
ENSG00000197046	SIGLEC15							-4.4999	-3.43908	-19.7138	-7.16858	-5.513	-3.50047	-10.2171	-4.84362
ENSG00000214049	UCA1				1.40429	-1.62817		-4.106		-22.922	-1.80514	-258.39	-4.93533		-4.61164
ENSG00000172005	MAL				1.79805		1.98323	-4.52908		-12.0409		-69.3656	-1.91233	-74.844	-4.29152
ENSG00000175707	KDF1							-5.60465	-1.93707	-14.2332	-2.97364	-58.0735	-3.89229	-82.4759	-4.25025
ENSG00000176845	METRNL						2.01926	-4.03137	-2.57183	-5.4218		-14.3773	-4.27186	-5.01445	-3.98282
ENSG00000167767	KRT80							-2.6553	-1.57139	-3.94975	-1.53947	-4.16066	-3.00123	-8.74607	-3.69497
ENSG00000103089	FA2H							-4.16428	-2.26002	-8.36813	-2.47519	-21.7049	-4.13258	-11.3294	-3.65669
ENSG00000131037	EPS8L1							-7.59828	-1.85379	-33.7157	-1.66754	-49.1918	-2.76206	-368.258	-3.60447
ENSG00000198125	MB							-3.24356	-2.20016	-7.4015	-2.49238	-35.6926	-3.98009	-17.4188	-3.5445
ENSG00000205744	DENND1C				-3.19787			-8.60611	-2.88852	-27.255	-3.42062		-4.74866	-60.2445	-3.53696
ENSG00000117595	IRF6	1.59556						-2.94668		-13.6334	-1.6935	-22.2179	-4.14865	-51.9293	-3.49276
ENSG00000237330	RNF223	2.12385					1.50784	-5.79944		-11.0993		-33.5758	-2.05336	-49.7082	-3.38925
ENSG00000143217	NECTIN4							-8.11445	-2.47074	-94.8547	-2.83333	-108.962	-4.02208	-84.6988	-3.34102
ENSG00000142910	TINAGL1							-3.0125	-1.62231	-5.33666	-1.46475	-12.6038	-2.07736	-15.3061	-3.22719
ENSG00000148344	PTGES						1.61242	-1.86373		-2.85454	-1.6523	-4.54633	-1.97882	-7.99335	-2.9985
ENSG00000179913	B3GNT3							-2.52096	-1.44701	-4.34272	-1.62364	-4.74433	-2.49234	-5.80331	-2.77962
ENSG00000105289	TJP3							-3.60712	-2.158	-9.75691	-2.88602	-14.7514	-4.4551	-12.4419	-2.77875
ENSG00000163694	RBM47						-1.82856	-2.38642		-15.2657	-3.1473	-6.70242	-2.5077	-10.9163	-2.5974
ENSG00000156453	PCDH1							-3.47966	-1.83409	-8.41323	-1.81972	-7.26698	-3.13825	-10.2308	-2.5856
ENSG00000156711	MAPK13							-2.30189	-1.46151	-5.25827	-1.76919	-7.93988	-2.31586	-7.59103	-2.57067
ENSG00000197958	RPL12				1.40567	-1.45895		-1.60405	-1.44127			-2.38918	-1.19243	-2.65274	-2.39711
ENSG00000049283	EPN3							-4.11296	-1.89084	-9.3207	-1.87146	-10.7412	-1.90882	-20.2069	-2.39265
ENSG00000011347	SYT7							-2.40981	-1.75282	-7.18509	-1.82498	-7.2764	-2.66535	-6.72244	-2.31113
ENSG00000143153	ATP1B1							-1.7163	-1.40579	-2.717	-1.63738	-4.38916	-2.8849	-4.4824	-2.21795
ENSG00000185215	TNFAIP2							-2.90847	-1.69335	-3.93311	-1.44172	-3.55979	-2.73071	-4.81118	-2.10266
ENSG00000141738	GRB7					-2.06873		-3.13952	-1.96796	-4.09691		-4.2303	-3.2836	-4.63857	-2.07818
ENSG00000112306	RPS12				1.80019	-1.44275				1.95154	1.63479	-1.4867	1.26556	-2.07995	-1.83733

## Sheet: Final gene list
NAME	MTD Day 1	EE Day 1	MTD Day 3	EE Day 3	MTD Day 7	EE Day 7	MTD WK 2	EE WK 2	MTD WK 3	EE WK 3	MTD WK 4	EE WK 4	MTD WK 5	EE WK 5
S100A2	-1.65699	-2.03167	-1.50423	1.57723	-3.00877	-1.16958	-8.79545	-3.10488	-6.01205	-2.9262	-17.9458	-3.97447	-13.2478	-9.43229
MUC5AC	-1.47028	1.1967	-1.56208	-1.23431	1.32106	-1.29046	-2.44255	-1.80757	-7.32875	-2.18679	-10.4957	-1.92083	-4.6811	1.45141
CDH1	-1.39725		-1.43967	-1.58777	-1.54631	-1.7779	-4.57847	-2.21798	-33.3477	-4.52282	-36.5872	-3.95627	-68.5013	-3.59511
NOTCH3	-1.49315		-1.33251	-1.78373	-1.44941	-1.34918	-5.97411	-3.52799	-41.1545	-3.60693	-56.7736	-4.59724	-51.8571	-3.29746
ALDH1A3	-1.18588		1.11051	-1.68263	-1.18983	-2.15575	-1.66843	-1.28527	-2.13484	-1.55667	1.17295	-1.52926	-1.38676	-1.59006
MUC5B	-1.38774	1.09552	-1.43581	-1.74065		-3.12577	-2.55074	-2.95378	-14.468	-4.44515	-6.64599	-3.15469	-3.29384	1.16292
PI3	-1.13527	-1.28928		2.00319	1.14521	2.67053	-1.70196		-1.57417	-1.19333	-5.83221	-1.7471	-13.4802	-8.10662
ESRP1			-1.29841	-1.3851	-1.543	-1.85429	-5.45691	-2.1125	-41.7289	-3.40076	-39.2669	-3.64046	-224.449	-4.91953
ST14	-1.40336		-1.33517	-1.20831	-1.22842		-5.22313	-1.99624	-20.7062	-2.66632	-123.657	-3.84118	-231.985	-4.88028
S100A14		-1.27882	-1.27376	1.53091	-2.06875		-7.97227	-2.26974	-21.683	-2.60131	-102.284	-3.57075	-246.436	-4.61636
KRT7		-1.15784		1.23789	-1.19717	1.49989	-3.28145	-1.49251	-4.87877	-1.54122	-12.4803	-2.01609	-21.7429	-3.56914
CXCL8	14.4547	1.50131	3.09411	1.80017	1.31238		-2.52774	1.25876	-3.52936	1.67345	-4.87026		-11.1189	-1.84266
CDH11	-1.50183		1.36817	-1.40323	1.41608	-1.50862	1.89041	1.55898		-1.29106	3.79478	1.88258	2.38755	1.79534
SLPI			1.58064	1.84174		1.53482	-2.48785	-1.61776	-2.29086	-1.4496	-8.76494	-2.11532	-16.012	-4.69923
GRHL2				-2.12984	-1.61663	-2.36945	-5.55593	-1.79456	-39.0964	-3.74221	-41.8316	-3.07959	-279.185	-4.16343
S100P		-1.75549		1.8435		2.10212	-3.57131	-2.10181	-3.05785	-1.83568	-11.8803	-3.95099	-6.29291	-3.79393
PROM2				-1.84942	-1.43906	-1.49095	-5.42948	-2.57021	-14.8126	-3.28321	-22.8878	-3.96268	-28.514	-3.62629
CLDN7				1.2829	-1.48192	1.42957	-5.38125	-1.94959	-11.3723	-2.05826	-35.197	-3.4621	-132.253	-3.41096
PRSS8			-1.63926		-1.67829	1.49485	-4.83103	-2.32586	-11.2812	-2.33198	-72.0504	-3.48906	-66.4323	-2.6123
SPINT1			-1.21374		-1.30495	1.26403	-3.25377	-1.87688	-5.87405	-2.03132	-13.8927	-2.81231	-11.846	-2.53724
LSR			-1.41751	1.23091		1.7693	-2.3236	-1.47451	-3.33802	-1.72176	-8.34792	-1.91385	-11.4234	-2.40181
TMEM30B				-1.60269	-1.37559	-2.43219	-3.03286	-1.75995	-9.096	-2.07699	-5.03042	-2.87671	-8.79409	-2.32986
MUC2			-2.38082		-2.77122	-1.95558	-5.4782	-2.54673	-32.993	-5.35006	-8.03658	-3.64416	-4.62096	-2.29598
LIMCH1				-2.00731	-1.62708	-3.50609	-6.02209	-3.32582	-13.974	-3.93955	-11.2665	-6.08182	-10.6308	-2.1044
CXCL1	2.20234		1.32685		-1.45377	-1.35368	-3.78401	-1.27974	-3.19406		-3.14096	-1.26025	-5.64593	-1.6507
MUC6	-1.31758		-1.86947			-2.01606	-3.74244	-1.92314	-48.0557	-3.05566	-27.8406	-1.76283	-18.1544	1.78656
HIF1A			1.74385	-1.8384	1.64761	-1.99055	2.29124	2.09052		1.37068	4.05246	1.59071	2.28665	1.86903
TFF2	-1.4427	-1.4127		1.41349	1.35195	2.17707	-2.00318	-1.19275	-2.27924		-4.82007	-1.41085		2.80304
FOS			-2.70377		-4.04755	-3.06552	-20.655	-5.14222	-4.91709		-4.76907	-10.0167	-10.0482	-7.30219
LCN2			1.61251	2.17253		2.27569	-2.85583		-7.24206	-1.42856	-69.7442	-2.0987	-330.912	-6.27851
LAD1			-1.6168		-1.44446		-4.35353	-1.4926	-16.9583	-1.67701	-46.2417	-2.5869	-354.509	-5.47042
EPCAM					-1.50224	-1.58347	-3.69169	-1.79237	-11.7003	-2.63541	-23.551	-2.26423	-55.9566	-5.07725
MPZL2					-1.3427	-1.84579	-4.28686	-1.96312	-12.8597	-2.84195	-8.25385	-2.83824	-20.3362	-4.49779
S100A9				1.57693	-1.763		-4.97548	-1.83206	-7.32922	-1.49133	-91.0824	-2.31243	-202.259	-3.40626
TRIM29			-2.27819		-2.15792		-8.31949	-2.4357	-16.4145	-2.02585	-33.6787	-6.65603	-21.9533	-3.29176
VWA1			-2.21978			1.52814	-2.52805	-1.89261	-5.83394	-2.00089	-7.68282	-1.96538	-5.71639	-3.25833
ARHGEF16			-1.61604		-1.70404		-4.47025	-1.75386	-9.52935	-1.81791	-13.2981	-2.14306	-34.5827	-3.09511
LCP1					-1.31208	-1.34851	-2.71047	-1.41663	-10.4717	-2.17718	-13.9119	-2.03391	-28.9883	-2.8117
FXYD3				1.68185	-1.62143		-5.32559	-1.68378	-6.78659	-1.66202	-37.3692	-2.12458	-113.148	-2.66883
ERBB3					-1.43106	-2.04552	-3.85669	-1.67426	-10.6836	-2.61732	-10.981	-2.86148	-12.1533	-2.54811
EPHA1	-1.6378					-1.49657	-3.94272	-1.9879	-16.7248	-3.15255	-10.0252	-2.57704	-21.2474	-1.97007
LAMB3	1.68128				1.17677	1.35519	-1.71381		-2.22643	-1.31205	-3.36928	-1.85127	-3.79732	-1.896
CEACAM5				-1.22665	-1.28189		-3.99775	-1.31911	-33.1578	-2.94034	-70.8405	-4.06963	-164.473	-1.83631
TFF1		-1.18903		1.58081	-1.26961	1.65159	-1.98314	-1.16532	-1.53866		-2.9725	-1.17097		1.83737
KDR				-1.81962		-1.83653	4.34018	2.29082	1.95595	1.7274	11.2526	4.60935	19.2858	15.3322
C3				1.77371			-4.17144	-2.13414	-22.7083	-4.33675	-429.617	-3.4378	-352.873	-9.78541
SDCBP2					-1.64067		-5.9757	-2.23087	-14.5617	-2.31152	-24.2732	-5.38761	-33.9397	-6.84979
FUT3						1.55419	-4.95427	-1.86054	-41.6345	-2.69452	-50.4194	-4.97947	-143.789	-6.80586
GJB3					-1.39337		-2.66259	-1.52139	-3.47133	-1.35548	-7.76176	-2.96495	-10.1745	-6.27868
TGM2					-1.35178		-2.41677	-2.16388	-5.55464	-2.78453	-5.42374	-3.02688	-12.5974	-5.8272
ASS1					-1.9103		-6.34778	-2.7861	-12.2259	-3.35032	-16.2289	-4.83585	-11.695	-4.53502
TACSTD2					-1.3074		-4.76355	-1.68933	-12.6296	-1.94642	-19.7786	-3.48765	-29.4085	-4.03751
C15orf48			2.56677	2.3092		2.04222	-3.85774		-4.95846		-16.2937	-1.95984	-24.483	-3.45782
TMC6					-1.32903		-3.37243	-2.03449	-5.68417	-1.76788	-9.34544	-2.78225	-13.6673	-3.43183
CDH3			-1.37332				-3.39749	-1.64628	-9.97181	-2.18767	-8.32593	-2.31332	-14.906	-3.35432
MACC1			1.70074				-4.72945	-1.87503	-22.7048	-3.07814	-48.4671	-5.49465	-206.012	-3.31899
PATJ						-2.63765	-2.31369	-2.15974	-6.43117	-2.21941	-4.16384	-2.17684	-7.06707	-3.26814
EGLN3					-3.10592		-3.64697	-3.73251	-7.48182	-4.31898	-13.9384	-13.1961	-8.48018	-3.1885
CDC42BPG				-2.29509			-3.37318	-2.05997	-4.55846	-2.11048	-6.21302	-3.16694	-8.1501	-2.91539
MYO5B						-1.81422	-4.22749	-1.73083	-8.93126	-2.63348	-10.4433	-3.38264	-12.6243	-2.65998
ANO1				-1.31412		-1.41689	-2.17839		-6.19919	-1.63998	-3.03385	-1.57935	-7.4995	-2.53741
ALPP			2.33389		3.11947	2.08667		1.70659	-7.29865		-48.1265	-3.03139	-116.405	-2.19516
MAP7				-2.05287		-2.42952	-2.1751		-5.93078	-1.87373	-2.90605	-1.88247	-4.77229	-2.15103
TNFSF15	1.53743		2.6919		1.58912		-1.86457		-8.52954		-11.3049	-1.92819	-16.3572	-1.9539
TMC4			-2.01636				-4.44941	-2.49967	-8.37491	-2.43139	-12.5973	-2.32362	-13.2893	-1.94333
PAG1						-2.84973	-2.31342	-2.7584	-5.97824	-2.39653	-3.54701	-2.5197	-4.32602	-1.93092
NPNT						-2.11345	-2.78203	-1.66327	-7.84433	-2.81344	-5.11759	-2.26211	-5.59809	-1.59322
EHF			1.49206			-1.68403	-1.77927		-4.28758	-1.66745	-3.8053	-3.02715	-3.10342	-1.49038
PLCG1			1.401	-1.75284			1.85994	1.76083		1.4627	3.6994	1.72419	2.91762	2.79698
DSC3				-1.67464	1.49547	-1.62034	3.18839	2.21254			6.87671	2.70871	7.93777	6.22618
FAM83A							-5.5702	-2.51353	-16.4354	-2.69873	-29.8086	-6.31962	-138.396	-16.9664
FOXQ1							-5.33038	-2.28613	-21.8577	-3.30201	-24.1433	-5.06024	-24.2673	-9.14439
L1CAM							-3.41912	-2.67309	-8.0034	-3.55869	-5.58009	-3.09828	-27.9128	-8.64305
INPP4B						-1.9184	-4.21715		-10.3265	-2.98056	-12.4894	-2.65693	-26.8459	-8.09267
RASEF						-4.1241	-7.91737		-18.7156	-3.08709	-17.7492	-4.75809	-22.7457	-7.07159
TGFB2	2.13076					-4.1533	-1.95405		-15.3011	-2.86589	-4.02398		-26.3575	-6.37198
CTDSPL							-4.76791	-2.40037	-19.9806	-2.63077	-26.9241	-5.00175	-18.4046	-5.80208
OVOL1					-1.60522		-5.98066	-2.58721	-45.2978	-3.06589	-101.958	-6.87246		-5.1984
UCA1				1.40429	-1.62817		-4.106		-22.922	-1.80514	-258.39	-4.93533		-4.61164
MAL				1.79805		1.98323	-4.52908		-12.0409		-69.3656	-1.91233	-74.844	-4.29152
KDF1							-5.60465	-1.93707	-14.2332	-2.97364	-58.0735	-3.89229	-82.4759	-4.25025
KRT80							-2.6553	-1.57139	-3.94975	-1.53947	-4.16066	-3.00123	-8.74607	-3.69497
FA2H							-4.16428	-2.26002	-8.36813	-2.47519	-21.7049	-4.13258	-11.3294	-3.65669
EPS8L1							-7.59828	-1.85379	-33.7157	-1.66754	-49.1918	-2.76206	-368.258	-3.60447
DENND1C				-3.19787			-8.60611	-2.88852	-27.255	-3.42062		-4.74866	-60.2445	-3.53696
IRF6	1.59556						-2.94668		-13.6334	-1.6935	-22.2179	-4.14865	-51.9293	-3.49276
NECTIN4							-8.11445	-2.47074	-94.8547	-2.83333	-108.962	-4.02208	-84.6988	-3.34102
PTGES						1.61242	-1.86373		-2.85454	-1.6523	-4.54633	-1.97882	-7.99335	-2.9985
TJP3							-3.60712	-2.158	-9.75691	-2.88602	-14.7514	-4.4551	-12.4419	-2.77875
PCDH1							-3.47966	-1.83409	-8.41323	-1.81972	-7.26698	-3.13825	-10.2308	-2.5856
MAPK13							-2.30189	-1.46151	-5.25827	-1.76919	-7.93988	-2.31586	-7.59103	-2.57067
SYT7							-2.40981	-1.75282	-7.18509	-1.82498	-7.2764	-2.66535	-6.72244	-2.31113
TNFAIP2							-2.90847	-1.69335	-3.93311	-1.44172	-3.55979	-2.73071	-4.81118	-2.10266
GRB7					-2.06873		-3.13952	-1.96796	-4.09691		-4.2303	-3.2836	-4.63857	-2.07818
